# Supplementary material for: MAGI2-AS3/miR-450b-5p/COLEC10 interaction network: A potential therapeutic and prognostic marker in hepatocellular carcinoma
Source: ILIVER. 2025 Feb 13;4(1):100146. doi: 10.1016/j.iliver.2025.100146 (PMC12212719; doi:10.1016/j.iliver.2025.100146)
Supplement: Multimedia component 1 [file mmc1.xlsx]

## Sheet: Sheet1
Table S1. 106 prognosis-related genes for HCC.
ABCA8
ACADL
ACADS
ACAT1
ADH1B
ADH1C
ADH4
ADRA1B
AFM
ALDH8A1
ALDOB
ALYREF
ANGPTL1
ANXA10
APOF
ASPA
ASS1
BCL9
C8A
CCNB1
CD5L
CDC6
CDCA5
CDK1
CDKN3
CENPI
CENPW
CKS2
COLEC10
CPEB3
CPS1
CRHBP
CSTB
CTSA
CYP2C9
DEPDC7
DMGDH
DNASE1L3
DSN1
ECM2
ENAH
EXO1
F11
FAM83D
FBP1
FLVCR1
FMO2
FTCD
GHR
GINS4
GLYAT
GLYATL1
GNA14
GYS2
HELLS
HGFAC
HMMR
HSD17B13
IGSF3
IVD
KIF20A
KIF3A
KLKB1
KLRB1
LCAT
LIN9
MCM10
MTFR2
N4BP2L1
NCKAP5
NEK2
NR1I2
PBK
PBLD
PCK1
PDE2A
PDGFA
PDK4
PON1
PROZ
PTPRB
PZP
RASGRP2
RBP5
RCL1
RNASEH2A
RRM2
SERPING1
SLC17A2
SLC22A1
SLC22A10
SLC25A19
SNRPE
SORT1
SPDL1
SRD5A2
STEAP4
TLCD1
TRIM45
TRIP13
TRMT6
TTC13
TUFT1
UBE2T
VIPR1
VSIG4
References
1. Akhbari MH, Zafari Z, Sheykhhasan M. Competing Endogenous RNAs (ceRNAs) in Colorectal Cancer: A Review. Expert Rev Mol Med. 2022;24:e27.
